# Supplementary material for: TSPYL1 as a Critical Regulator of TGFβ Signaling through Repression of TGFBR1 and TSPYL2
Source: Adv Sci (Weinh). 2024 Apr 8;11(21):2306486. doi: 10.1002/advs.202306486 (PMC11151076; doi:10.1002/advs.202306486)
Supplement: Supplementary file 2 — Supporting Table 1 [file ADVS-11-2306486-s002.xlsx]

## Sheet: TSPYL1 targets
promoter (-2000 bp - +100 bp)
ALG11
CYP1B1
DDB2
SLC26A2
F7
FTL
HNRNPH2
NR3C1
MYH7B
JAG1
MAOA
TRMT10A
PNP
NPC1
PHKG2
RPGR
TPP1
IKBKG
PAFAH1B1
MMAB
NEU1
PLEC
RFX5
THRB
APRT
AIMP2
TP53
NTHL1
VHL
SERPINE1
IFNAR1
RFX2
RPL9
ADRA1D
ALDH3A1
BLVRB
IGF1R
NQO1
P4HB
PPP3R1
RPL5
RPL7
RPL18A
RPL19
RPL21
RPL23A
RPL26
REEP3
BLOC1S2
C16orf87
NDUFV3
HDGFRP2
ALKBH2
MTUS1
ATP5G1
ANAPC11
ZNF787
UNC79
KCTD11
DYRK3
LEKR1
HNRNPL
DNM2
ECE2
SETD4
IRGQ
C18orf25
CGGBP1
ENAH
WDR89
NIPA2
RPS5
B3GNTL1
C20orf194
LACTB2
MSL1
SGO1
U2AF2
MYPOP
DCTD
ZKSCAN2
ZNF789
TCTEX1D4
TRNP1
CIB1
PTRHD1
C17orf97
ANXA2R
TMCO3
CUTA
TAX1BP3
CCDC189
RPS11
UFSP1
SP3
USP1
PSMD13
RCCD1
KIAA2026
DCAF6
NME2
MYADM
RPS19
S100A13
APLF
RARA
CD82
MINK1
SLC2A11
ASL
CSNK1A1
TSPAN4
RPS26
TCAIM
HSPA14
ZNF181
TP53BP2
ALDH3A2
RNU6-7
PAIP2
DRC3
PPM1B
PHF12
RRM2
ERP29
FAM102A
FAM220A
ARL4A
ACD
USP14
PHYH
BTF3
RUSC1-AS1
USP9X
YIF1B
GPX4
U2AF1L4
HAGH
YARS2
FAM63B
PGP
PSPC1
NSD2
SLC12A6
ZNF706
RPPH1
NGDN
WDR38
SLC12A2
DPH3
CLCC1
TYMS
ATG9A
RBM23
NFKB2
MIER1
PAICS
HNRNPUL2
CUL4B
WHAMM
GPR108
ARHGEF28
MBOAT1
USP45
TNRC18
MEIG1
TMEM219
THAP8
PLOD3
LOC150776
RELL1
RPP38
HNRNPF
SMARCD2
TMEM43
APOM
AKT1S1
ATG101
HILPDA
TMEM91
TINF2
CPPED1
C8orf59
LRRC58
REPIN1
SYBU
C2orf73
KIAA0895
COMMD9
SNORD13
RRAS2
CCHCR1
FBXO45
NUDT7
ZNF250
NAA16
FOSB
IRAK4
PAPD4
PLAG1
SMIM4
CASK
SLC25A19
POLG
AURKAIP1
APC
SPG21
VPS53
UBP1
SLC39A13
TPRN
USP8
LUZP6
SPIRE1
CYP24A1
TOMM40
ACTN1
CRYZ
SUMF2
APOLD1
SPAG9
EPOP
EIF4E
AHCYL2
RTCA
AIFM1
PITPNM1
SUGT1
MAMSTR
NEMP1
HMGCR
TMEM106B
CDV3
PARN
TOMM6
C14orf80
SLC39A14
ARAP1
NDRG1
SMIM13
DRAP1
PIP5K1A
DCTN4
ZBTB43
C1QTNF9B-AS1
TMEM2
FDPS
RIC1
ZNF692
LRIG3
OTUD5
ANP32E
BCAP31
TTLL11
SMC6
MGRN1
CCNYL1
ZNF771
CD164
MORF4L2-AS1
SPNS1
DKC1
FLYWCH2
COQ8B
NUDCD2
ZMYM5
C17orf49
MXD3
DAGLB
ZNF438
LOC100506804
ZFP91-CNTF
SEC14L1
UBAC2
RPUSD4
ATP6V1G2
MTHFD2L
COG2
SKIL
FAM200B
LAMTOR2
DSN1
PLS1
KDM8
NR1D2
SPECC1L
RAI14
TCP11L1
TRIM45
SAE1
SH2B1
MTFR1
CD8A
TJAP1
FCHO2
TDRD3
PTGR1
GSK3B
MPZL1
NCEH1
SRP54
MPND
GLI1
SLC25A13
CDK10
TRAPPC9
IGF2BP1
POLR3B
NPTN
JMJD4
POC1A
LOC728392
KIZ
SNRPD2
WDR81
COPS7A
PPP6R3
ANKRD36
GPN3
RAPGEF6
CCDC175
ANKRD31
SUMF1
LDHA
STARD3
GDPD1
ERCC1
CEP120
SHMT2
GNAI2
WDR13
XIAP
VARS2
ATP5SL
GAREM2
OCIAD1
WWTR1-AS1
NDUFB4
SCO2
ZNHIT6
MIB2
RIOK1
PIN4
MFSD5
CENPL
INTS13
DCAF1
PSMD9
MYO9A
EFHC1
NEO1
RAB40C
ZNF668
GGA1
GOLGA4
ZNF555
YTHDF2
BANP
RABL6
DMXL2
ZFYVE27
SAMD8
SH2D4A
IFT27
ABI1
PUDP
PPP1R3F
CLTA
FLAD1
WNK1
ACOX1
FBXO11
DGCR8
RPH3AL
ZNF674-AS1
MTRNR2L1
MTRNR2L2
MTRNR2L8
PLK4
CNOT4
IL6ST
SLC33A1
BCL2L1
TRIQK
SLC25A22
RNF138
NFKBIB
NDUFA11
NUDT16L1
KANSL1
GCC2-AS1
DDIT3
C16orf95
APTX
BBIP1
TMEM99
CAMTA1
HSDL2
ANKHD1
IRF3
CCPG1
POU2F1
ASCC1
CCT2
ACY1
YY1AP1
PPFIBP1
SMAP2
PALB2
NIPAL3
TBC1D24
COPS3
MLST8
RNF145
NIP7
BRD2
PDCD4
NCOA7
SLC4A2
PSMA5
POC1B
SERF2
PDK2
RASD1
ZNF778
ZNF513
PIGO
FAM161A
ZNF559
SHC1
BMPR2
C8orf44
ZHX1
AP5S1
NDUFB11
SSR4
USB1
TP53I3
TFR2
CACNB3
DHPS
ZNF497
PDE7A
HSP90AA1
FAM156A
RBM39
BRF1
ZNF322
RNF41
IP6K1
ARFGAP2
PRMT2
AKT2
ALDOA
ECSIT
NPRL3
EFHD1
CLCN3
DHDDS
CD2BP2
FANCC
MAP3K8
FMC1
ANKRD18B
PTBP3
FRMD3
SET
SP1
USP4
RAB5B
LSM4
ERBIN
SYNCRIP
CREB3L2
ZNF444
AP4B1
MASTL
CDC20
SLC39A1
PSMC3IP
ANKRD26
TDRP
NSUN4
ANKRD11
KIF22
KRT8
NOL8
C19orf47
PRRT2
MSTO1
NOP16
MPP5
RPL10
KIAA0391
DNAAF3
FAM49B
RIT1
POLD1
POLD4
POLD2
COX14
SMIM19
DIS3L2
ARRB2
CD63
COPS4
MEPCE
FDXR
NUP62
NDUFA12
CCDC103
PKMYT1
WDR4
BCAR3
TXNRD1
CNOT1
PWWP2A
PEMT
CCDC61
ING1
ILF2
ZNF839
CLOCK
RAD23A
SOCS2
MCM3
DEDD2
LUC7L2
JOSD2
ARHGAP12
CRIP2
BLOC1S3
TRAPPC3
UCHL3
PSD
CENPX
VPS72
LOC389895
PPP1R12C
AP3B1
PTPA
CDK2AP2
TFEB
STK25
MOK
ITPRIP
STX4
MAZ
PRKAR1A
LONP1
GSE1
LMCD1-AS1
SLC25A45
SLC38A1
FNDC3A
MDM2
ANAPC15
NUBP1
ERMARD
NEURL2
NR6A1
LIN52
AXL
C9orf43
SLC35A5
SLC35B1
LOC101928504
ADRM1
MIR1908
HACL1
RFX3
VPS36
ANG
ABCB8
EXOC7
FBXL19
NDUFA5
ESRRA
ZNF343
UBAP2
ADNP
STK40
TMEM57
KDM5C
SECISBP2
CCNY
RALGAPB
CCAR1
FARP2
AP1S1
FBXO36
PITPNB
PPP4R3A
NOP10
SERHL2
SLC43A2
PHF23
PDXDC1
TAF1D
TAF1
ATG5
CLN3
DDX54
DTL
GTF3C1
TPT1-AS1
EXD1
PCNT
ATF7IP
RNPS1
CKAP2
RCL1
FAM120AOS
ZNF34
TBC1D13
NTMT1
PTTG1IP
NDUFA8
CLCN7
JADE1
BRE
C1orf43
FAM133B
CLTC
NMT1
UBN1
B3GAT3
PPRC1
RXRB
MCFD2
C18orf54
KIF6
AMZ2
HELLS
ZCCHC7
LIMCH1
USO1
VPS11
PHF3
LRRC74B
CDK11B
GART
BAX
DYNLT1
SYT1
KLHL8
ZNF76
EFHB
GNA12
TUBB
LOC101926941
CLPTM1
CLK2
ZC3H18
PPP1R13L
SIN3B
MIER3
ZFP14
TSSC4
ARPC5
RPRD2
LOC101927572
ZNF546
LMBR1L
ROM1
RAN
PIFO
FOSL1
UBE2B
YIF1A
LOC100128568
IBTK
C12orf66
CDK19
EYA4
NUDT4
TJP1
CADM1
CNOT8
TRIB3
CHCHD10
TMEM87A
SUPV3L1
LENG9
PRKCSH
CAPNS1
JMJD6
C6orf99
SSSCA1-AS1
MYL12A
TMED4
RRNAD1
WDR75
KLHL12
ACAT2
LRRC37A3
TUG1
SRRM1
RAPGEFL1
MLEC
KDM4C
ZBTB26
CENPM
ALAS1
FAM98A
HIRIP3
DUSP18
TSACC
OGFOD2
KRBA2
TMEM170A
NAT9
AGRN
TMED5
CCT5
INO80C
ATL2
COMMD10
DTWD2
ZBTB8OS
ARHGEF10
GOLIM4
GFM1
SSR3
ST7L
ERF
VRK3
NFE2L2
TCTA
TFRC
DIAPH1
PCM1
LOC339803
ZBTB45
TTC16
ZNF331
NOL7
SH3BGR
NUSAP1
CHMP7
UVSSA
IDI1
LOC100506100
LZTS2
THAP9
C7orf50
PRSS27
ZFP1
CENPI
DNMT1
TBC1D7
PDDC1
STK32C
FAM35A
GTF3C2
GLIS2
VPS26A
BRPF1
CPSF3
EFR3B
CEP68
ASB8
DUSP23
TMEM263
ARHGAP9
G6PC3
EDEM3
RACGAP1
PCNP
PIGP
CARNMT1
WDR6
QRICH1
BNIP2
CCNT2-AS1
DYNC1I2
HDLBP
EGR2
EZH1
RPS16
CCDC115
PHF7
USF2
DCAF17
B9D1
HDAC6
AHSA2
PIK3C2A
CNPPD1
SUGP2
RPS9
FAM168B
RNF24
TMEM50A
NFKBID
RTN4
ATAD1
BBOF1
ZSCAN5A
AHCY
CNOT7
PDE12
RPS6KA5
TMEM167B
KIAA1328
PNISR
CARF
HNRNPH3
ZNF567
PURG
ST3GAL6
ALDH18A1
PARP6
NRSN2
MBD1
AURKA
SEMA4B
ANKS3
PANK2
STAM-AS1
ALG13
TXNL4B
CMTR2
MET
INTS3
STX7
SNRPE
CTBP2
CCDC51
PTDSS2
CSNK1G1
COMMD8
ARRDC3-AS1
CAND1
C9orf142
CALM3
NAA38
RIC8B
DTYMK
ING5
NFE2L1
ATP5G2
SMARCC2
NAB2
PTMS
TPM1
SFXN5
ALG1
PSMA4
ZNF131
SLC44A1
ZNF518A
IKBKAP
PPARGC1A
CCDC127
TMEM230
CDCA3
DAD1
MIER2
FNIP1
RAD51AP1
USP28
DPH7
DHX15
DYNC1H1
DPYSL2
EEF1A1
EIF2S3
EIF4A1
MIR1281
ERN1
FOXO3
GLE1
GPR39
HSPB1
INPP4A
EIF3E
ABCA2
PARP1
ALCAM
APEH
ARF1
ARF6
RHOG
ATP1B3
ATP2B1
ATP6V1B2
KLF5
CBFB
CDKN2D
CEBPG
CENPA
CKS2
CYC1
DUSP6
DUSP7
EGR1
EIF5A
FNTB
FTH1
GAPDH
GNA11
GNAZ
GNS
GOLGA1
GRK6
GRB2
CXCL2
GSPT1
GTF3A
RUVBL2
H2AFX
HIVEP1
HLA-DMB
HMOX1
NR4A1
HOXD10
HSPA6
HSPE1
ID2-AS1
ITGB5
KCNN4
FBXO24
LRP1
MAFG-AS1
MSH5
SNAI3-AS1
NCBP1
OARD1
PPP2CA
LOC105378591
MAPK6
TBP
PSMB3
TAP1
PSMC3
PSMD2
PSMD3
PTBP1
PTPN12
NECTIN2
RAP2B
RASA1
RFX1
RPA1
RPN2
SDC1
SFRP4
SGTA
SIAH1
STIL
SLC1A4
LOC102724532
SRI
STAT6
SYP
ADAM17
TDG
TEAD4
TEF
TMBIM6
TFAP4
THOP1
TOP1
UCP2
UNG
UQCRC2
LOC100506113
VASP
VGF
WEE1
XPO1
YWHAH
ZNF174
FZD5
HIST1H3E
PIP4K2B
SLC25A11
LTBP4
VAPA
TTF2
CCDC148
CBX4
BHLHE40
KHSRP
EIF4EBP3
EIF3A
GPAA1
PCNA
GGH
SKAP2
WASL
MAP3K14
MZF1-AS1
CDKN1B
FASN
HSPA9
RAB1A
CDKL1
FADS2
ACP1
ASNA1
BNIP3L
OSGIN2
CALR
CCNG2
CDC34
DLX2
DVL2
ELF3
EPHB3
EPHB4
C4orf46
ETV5
SWI5
HOXB7
HUS1
FOXK2
KIF5B
NDUFA1
NDUFS6
CCT6A
RAD9A
SNRPA
SULT2B1
TBX6
TGFBR1
SF1
COIL
MTMR4
PARP3
LOC100506127
ARL16
SCAF11
MAGI1
STK17A
PI4KA
TAOK2
TXNL1
FXR2
SPTLC2
SCAMP1
VPS4B
LOC100506023
PDIA4
SEC24C
ACTN4
HMGN1
JARID2
KCNC3
KRAS
PFN1
SCD
SIAH2
OXSR1
ATF1
BCL3
BMI1
CRK
ERCC4
FOSL2
GRK5
RBPJ
RAB8A
XRCC2
YES1
CCDC6
SMC3
NOG
RANBP9
CFL1
DXO
SMAD6
RHEB
SOS1
ELOC
KLF10
TP53BP1
VDAC3
FARSB
COX17
GIPC1
CTDSP2
RAD50
ACTR1A
ZNF263
PDIA6
LOC105370888
TOB1-AS1
TRIM28
LPCAT3
EIF5B
NUTF2
EIF1
DDX39A
POP7
AKAP8
SMAD2
SMAD5
SMAD7
MEF2D
MAP3K5
MLLT1
MTF1
CLCN6
MYH10
PTK6
STK10
TBCD
CDC42BPB
HS3ST3B1
SNAPC5
DSCR3
TFG
AGFG2
TUBB4B
HLA-DMA
GPR19
NNMT
PCBP1-AS1
CDK16
POLR2I
FAM217B
DPF2
TAF10
XRCC1
CFDP1
TIMM44
HYOU1
RABAC1
SIVA1
MXD4
MBLAC2
TAF6L
PSMC4
RELB
TFE3
SLBP
ELL
IGF2BP3
PMVK
KHDRBS3
KHDRBS1
B3GNT2
AHCYL1
PLK2
CEP170
STARD10
LOC730183
MAN1A2
NUDT3
SPIN1
SCML1
UGP2
RALBP1
MSL3
HNRNPA0
CBX1
STIP1
YWHAQ
TMED10
UQCR11
CCNI
SF3B2
RAB35
ATP5E
LINC01126
NRSN2-AS1
ZNF12
BTN2A2
WWP1
HNRNPUL1
BTN2A1
FICD
ATP5I
RPL10A
ZNF81
PICALM
C14orf1
EIF3K
GDF5
WBP4
DUSP10
POLG2
GTF2H1
PXMP4
KLF12
STXBP3
GABARAP
BRD3
DGAT1
ABCB10
AHSA1
HNRNPA1
AATF
FBXL2
SLC52A2
FBXO5
FBXO7
RABGAP1
MGEA5
SIRT1
TMEM184B
RHBDD3
TRAM2-AS1
KDM2A
ATP5C1
LETM1
SLC39A6
TSPAN15
RAB3GAP2
RSU1
SLC17A5
TMEM143
WBP1
YWHAG
PPP2R3B
CLCF1
NXT1
TBK1
CTNS
RBM15B
CPSF1
SNX8
ANAPC2
SERTAD3
DPP7
GSTZ1
MYOF
ACAD9
TMEM14A
NOB1
ZNF770
C16orf72
CCDC59
AP2A1
ZNHIT2
FEN1
IMPA2
PPP2R1A
VAMP1
HACD1
NCS1
PES1
RAB26
CACYBP
AFF4
CHMP2A
SESN1
UBE2S
CNOT3
ZKSCAN5
SOCS7
MDN1
KLHDC3
S100A6
PHF14
KDM4A
KIAA0100
DHX34
ISCU
USP34
TCAF1
KMT2B
KIAA0753
EPM2AIP1
RUSC2
PJA2
ZBED4
AP5Z1
ZBTB40
ZBTB5
ZNF652
RNF44
AAK1
CHSY1
METTL13
DENND3
RAB21
SPEN
ZNF292
XPO7
FRYL
SMG1
NPHP4
ATG2A
CYB5D2
ZC3H3
CIC
WDR43
MPRIP
KANK1
DTX4
VPS13A
MYO1D
NCAPD3
DNAJC13
USP22
NEDD4L
WDR7
TRIM37
ASXL1
ZFYVE26
TMEM131
ATP5H
MORC3
BRI3
HECTD1
KANSL1-AS1
AHCTF1
ZDHHC5
PTPN23
SIN3A
SYF2
TIPARP
CRELD1
HINFP
MYLPF
ZZZ3
IRF2BP1
KIF26A
AAAS
SENP3
NBEA
XRCC6
ZNF593
PIAS4
GET4
CSAD
EIF2S1
KLF13
UTP18
ZC2HC1A
TFB1M
UTP11
EMC9
HELQ
MRPS23
C11orf71
COPG1
MAN1B1-AS1
ANAPC5
ANAPC7
AKAP11
BIRC6
NAGPA
SELENOT
ZNF639
IPO11
GGPS1
CTDSPL2
GATC
SNHG10
TMEM138
TRMO
SCLY
SIRT7
TBX3
ACOT13
ZNF644
MEX3C
HOXC13
COQ3
MRPL39
HAUS7
MKNK2
UBE2Q1
TRIM44
BORCS6
CNNM3
KCTD9
GATAD2A
ANKRD10
LOC101928907
ZCCHC2
ALKBH5
PNRC2
MTMR10
MKS1
NSD3
SPDL1
YTHDF1
APEX1
DNAJC28
TPR
INTS8
ZNF416
CLN6
ARL6IP6
ZSCAN2
LAMTOR1
ZNF446
PIH1D1
C14orf119
POLR1A
TRMT12
WIPI1
WDR60
VAC14
IPO9
C19orf73
NDUFAF3
SHQ1
MSL2
INTS10
ASF1B
NADSYN1
RCBTB1
CCDC87
NEIL3
RCOR3
ORC4
RIOK2
MIS18BP1
LARP6
SLC35C1
ZGRF1
HR
UTP6
KDM3A
MIS18A
CYCS
ERRFI1
DAZAP1
SSH1
GPATCH11
RHOF
CCDC93
WDR5B
PLEKHA3
FAM212B-AS1
SMG9
EARS2
PPP1R37
ARHGEF3
GSK3A
POLE4
KCMF1
WRNIP1
C1GALT1
EXOSC5
RAD18
NKILA
CMC2
DDX42
PRDM10
SLC12A9
COQ8A
PITHD1
GOPC
THAP11
MCOLN1
CBX8
ZNF791
LRFN2
TSEN54
UBR4
MIB1
LOC100507670
HOMEZ
DNAH2
ZBTB4
ZSWIM6
MAGEE1
CNOT9
RGP1
GTPBP3
NR2F2
RAP2A
ZNFX1
HIST1H2AG
NDUFV2
PPA1
IFT20
XRCC5
LSM2
ZNF77
SCAF1
SENP2
ALOXE3
GPBP1L1
NR1D1
AVPI1
FOXA2
ZFAND3
TEAD1
JUP
TIA1
MRPL17
RPUSD1
GPSM3
FKBPL
C11orf24
CNST
GZF1
TTC31
PCNX4
MESDC1
VPS16
TNS3
C11orf1
LOC440600
OSBPL11
RNF38
MPHOSPH9
PER2
BROX
PLEKHG2
RFX7
SPATS2
FUNDC2
MRPL34
METRN
DDA1
NABP2
SLC25A23
APOO
IRF2BPL
CARS2
PANK3
CENPU
ZNF768
FBXO31
C12orf49
HPS6
NAA40
MFSD13A
CPSF7
THNSL1
FBXO17
NAA25
MMS19
KLHL18
MZT2B
ZNF703
ZXDC
ATP6V1A
FAAP100
FAM214B
ANKRD36B
TRIB1
MED28
LIPT1
INTS5
PUSL1
BHLHE41
ILKAP
FIP1L1
CCNL2
MED25
MAF1
RAB1B
QTRT1
SIRT5
CDK13
ADPGK
RAB33B
DOHH
NUF2
COG3
SNRPD3
GRWD1
RBM4B
FZD8
PCDHAC1
SH3KBP1
KLF16
GSG2
CCNB1
NARF
RGS9BP
CEP192
PCBD2
KAT8
PCNX3
FAR1
CCNK
MEX3B
PDCD2L
BAZ1B
MRPL38
MRPL36
KIAA1841
PARD6B
FAM126A
USP32
HINT2
BSCL2
KIFC2
ZNF607
KMT5C
C19orf48
AGPAT1
PHF5A
KLHL22
SPPL2A
FAAP24
PPP1R15B
ZNF524
EEF1D
AJUBA
CEP19
HRAT92
RBM18
ZIC5
FOXQ1
CDC14A
MRPS12
SSH2
TNKS1BP1
CIPC
HIST3H2BB
ADGRF3
TPGS1
INTS4
RPL36
WDR34
CCDC97
MBD6
ESCO1
FAM46B
TADA1
CCND1
FAM167A
FKBP2
PEX16
TSR2
BCCIP
PTP4A2
ATRAID
SDF4
ZFPL1
EGLN2
SPSB3
MXI1
MOB3A
OTUD7A
MTA3
ACBD4
ITGB1
ZNF384
TARBP2
SLC26A6
DLX4
MRPL2
OTULIN
ZNF251
AP5B1
MTG1
SHKBP1
AHNAK2
LOC101927919
ZMYND19
TLCD1
ZNF837
LOC105369340
NRXN2
GINM1
MAPK7
SMARCD1
SREK1
STAT3
TAF6
AKAP12
COQ10A
L3HYPDH
TEX261
NIPA1
CEP57
LSM14B
SOCS5
CXorf38
FLCN
ARMC10
DACT3-AS1
CISH
MAX
CTU1
EVI5L
SFR1
METTL21A
YWHAZ
ABTB2
KIF24
CTSC
PSMB8
CYB5A
SNX11
RMI2
ZNF565
B3GALNT2
XXYLT1
BMT2
ARID2
FBXO15
PATL1
HOXA9
FAM89B
EZH2
N4BP1
STRADA
ORAOV1
LPCAT4
NUP50
ZNF367
TTL
MLX
RASAL2
SYVN1
ABCA5
SMG7-AS1
NFATC3
PDE8A
ZNF57
TTBK2
CCDC171
C3orf58
ZNF775
FUNDC1
ATG13
KRTCAP2
FAM98C
EMC10
HIST2H2AB
UBR7
WBP11
SIX5
SPRTN
C5orf51
ZNF800
STX12
C8orf37
DLX1
FAM134C
ZNF598
NEK8
ATPIF1
GMCL1
DNAAF1
MTDH
GATS
MORN4
ARL3
SLC51B
STT3B
ID1
PIK3R1
TRMT112
ANKRD37
POLN
NUDT8
AMIGO2
IKBIP
CISD2
UBE2D3
CCDC38
BPTF
CPEB2
SYPL1
AP4M1
TSGA10
GEMIN8P4
DLGAP4
RNF19A
UBE2I
SPTY2D1
TMEM65
BTN3A1
SLC25A25
DPP8
PRMT1
ZNF699
FIBP
MGAT5B
CYSRT1
ARHGEF1
CNNM2
UNC13D
TMEM179B
LIG1
TPD52L2
WDHD1
MAGED2
SLC16A13
MAFA
ZMYM3
ENOSF1
RBBP8
TRIM7
CAPRIN1
FAM212A
ZNF784
RBM12B
STMN1
CTDNEP1
PPP1CB
ENSA
LRRC20
EXT2
SPRYD4
LINC01134
SKIDA1
LOC102724450
LYSMD1
DFFA
ATP6V1H
WDR25
TNPO3
GBAP1
SLC7A5P2
RPS29
TOMM20
CCDC107
LOC441242
RNU4-2
SYS1-DBNDD2
AFG3L1P
PMS2P1
UBE2Q2P1
RNU4-1
GTF2IRD1P1
RNU6-2
SSBP1
LOC105374366
CHKB-CPT1B
RNU6ATAC
DDX11L2
GTSE1
DLGAP1-AS1
DBIL5P
MKNK1
FAM86FP
GATA3-AS1
DPY19L2P3
ILF3
LINC00111
LOC642846
LOC730101
LOC100130987
CENPBD1P1
LOC100268168
RHPN1-AS1
FAM66C
FLJ13224
AMZ2P1
HLA-F-AS1
THAP7-AS1
EFCAB10
TK1
SMG1P3
LRRC75A-AS1
LINC01101
GTPBP6
ARHGAP5-AS1
LOC344967
LOC399815
LL22NC03-63E9.3
LOC283788
FBXW2
ZNF302
BTN2A3P
DCAF11
UXT-AS1
SPATA41
TSNAX-DISC1
APOC1P1
RNF121
NDUFAF5
PSMA3-AS1
SNRPC
LINC01465
MIR564
MIR760
MIR935
TRAPPC1
MIR2277
C1orf220
FUZ
SNORD118
PDHB
KLHDC9
DDX49
PEF1
FNTA
DHX35
RGMB-AS1
LOC389247
LINC00881
SRSF6
U2SURP
LINC00959
LOC100289230
EBLN3P
VAPB
BCL7B
ATP6V0CP3
LOC100507547
LOC100294145
SLC3A2
MIR3610
TTC41P
CAHM
LINC01578
ORC6
ARL2
FRMD6
RAB4B
SLMO2-ATP5E
FUT8-AS1
OSER1
PIN1
KPTN
NAPA
LINC01132
BSN-AS2
THEM6
DDX11-AS1
MAT2A
LINC00629
MIR4442
DANCR
MIR4461
TRAF2
MIR4521
WSB1
MIR4665
MIR219B
NF1
UNK
MIR4757
SMC5
LINC01569
TMEM50B
C15orf61
RNASEK
CHRAC1
FGD5-AS1
TGFB2-AS1
STAG3L4
USP3
RANBP3
ZFX
MID1IP1-AS1
AGBL5
HOXC-AS3
MIR5589
SYCE2
FALEC
C9orf116
MKKS
MRPS18B
RPL18
RPL13A
LOC101930071
MACROD2
COPZ1
TMEM9B-AS1
HINT1
ESR2
RAB13
CALU
CCDC12
LOC654841
TOPORS-AS1
YTHDF3
LINC01024
ICMT
IBA57
SLC16A1
CAND1.11
LRIG2
CAPN10
TAT-AS1
RNVU1-14
RNVU1-15
RNU6-1
PTGES3
NUMA1
LOC648987
BECN1
PLEKHJ1
GTF2F1
MIR6807
TLN1
SBNO1
RNF139
LOC102723672
LOC101928438
RASSF1-AS1
UPP1
LINC01730
LINC01431
LOC101926935
PRMT5
SDR39U1
ZNF84
ZNF276
LOC101927043
ZNF449
[truncated: 144 more rows]

## Sheet: FOXA1 targets
promoter (-5000 bp - +5000 bp)
SPDYE4
SLC45A4
FBXL18
ERBB2
RHOH
SCIMP
TRIM34
ATF6
TRIB1
CREB3L1
BAHCC1
TBL1X
MIDEAS
GRAMD1A
PTP4A1
KLHL18
KIF9
DNPEP
NKAP
ELOF1
CXCL8
MYADM
PC
ENTPD2
CD109
EGLN1
FCHO2
PCMTD1
ELAPOR1
TPRG1L
FCRLA
SSTR5
RAB11B
MATN3
ADAMTS16
WDR48
SCN11A
MSH2
KLRC2
ECE1
SPINK1
RHOBTB2
FAM102A
ECT2
SAXO2
EFL1
FAM114A1
AKIRIN1
PLEKHH2
DIO2
STK16
GLB1L
TUBA4A
TUBA4B
FGD4
YIPF4
SPIDR
DCST2
DCST1
C5orf15
TANK
ZNF703
TSPAN15
RNF213
TNFAIP1
IFT20
KRT3
HIBADH
GPRIN2
TRAM1
ZFAND2A
DUSP11
C2orf78
CSGALNACT1
ARHGEF18
KLHL4
BCAS1
SORBS3
ZNF281
CACNA1H
FOXJ3
MAST4
FGF1
BTD
HACL1
PER2
CAMLG
UHRF1BP1L
NEDD4
PRRT1B
EDN3
UGT2B11
RPRD2
PPEF1
SERPINE1
NR1H3
ACP2
CSF3R
EFCAB12
LIPK
CEACAM16
UGT2B10
F2
RAMP1
TMEM205
CCDC159
RAB3D
PNPLA7
MRPL41
TSPAN4
POLR2L
EHF
STX1A
AMBP
PDCD2L
MLPH
SERPINF1
PSMD7
SBK3
TGFBR2
CTSF
GSG1
SH2D6
TPCN1
IQCD
MTF1
EAPP
P2RY6
S100P
ETFA
NCOA5
CCNJL
NEBL
TF
TM2D2
ADAM9
CASTOR2
ABCC4
CLDN7
ME1
KLRC3
FMN1
RALGDS
PAIP2B
SMAD3
ANKRD27
ANP32E
STOM
IRF2BP2
UGT2B28
SULT2B1
NFILZ
ATP2A3
ENO1
ETFB
SCHIP1
ACYP2
PSME4
SLC17A9
FBXO31
MAP1LC3B
DAPK3
ANKRD28
SIRT4
ARIH1
SERPIND1
FAM107B
PIH1D1
ALDH16A1
HID1
KRT18
DUSP14
UGT1A1
RNF145
GPRC5A
FAM13A
DENND11
WEE2
NR1D1
EZH1
VASN
SPDYE14
SPDYE10P
ABCC3
MBOAT2
ISG20
CARD16
TPD52
LAMA3
KLHDC2
STAM2
SLC3A1
RAB4A
FGA
BCAR3
SLCO1A2
NUDT4B
LIN52
ALDH6A1
CBFA2T2
HGD
DHCR24
ACMSD
RANGAP1
KPNA7
KYNU
ITGA5
POLR2J2
FCGBP
RASSF9
AKAP1
RGPD1
RGPD2
HBP1
TNRC18
LOC100129484
FGL1
JADE2
VEGFC
RNASE4
ANG
ANKRD1
GATA3
DDI1
HAPLN1
IGSF11
TEX55
DNMBP
OLFML2A
HSPA4
IQGAP2
MAK16
ALDH3A1
FAM214A
TMC7
AHNAK
WEE1
PROC
HAPLN2
FILIP1
GALNT18
PPP1R15A
PLEKHA4
SLC2A1
SIT1
MTMR14
UBALD2
ABCC1
PELI2
LLGL2
CLDN14
SOX12
MAP7
SQSTM1
FURIN
HAVCR1
VILL
PTCH1
TRMT61A
PCBP1
ABHD3
ZNF282
TFCP2L1
RFFL
LTBR
SCNN1A
RPH3AL
FIGN
DEAF1
EPS8L2
SNTB1
POLE3
C9orf43
GNAI1
VCL
HMGCS1
ST6GALNAC6
ETS2
MACROD1
CCDC97
MITF
MAP3K13
SLC22A2
ARRDC2
FAM177A1
NEMP1
SRSF10
SLC7A6
DNAJB3
GKN1
NUDT9
INHBB
TDP1
EFCAB11
RARB
INTS1
ABR
ZDHHC2
DUSP6
ARHGAP40
KLHL15
KDM5B
RXFP4
OAS1
SASH1
LIMCH1
RBM47
STK3
OSR2
RND1
POLR2J3
FAM160B1
PLA2G1B
TMSB10
TUT1
CES4A
BIN2
INSL4
UGT2B7
RGPD6
RGPD8
RGPD5
C2orf88
KLF9
CYTH1
BLK
RBFOX2
CAV1
CIC
NEK7
KRTDAP
FRAT1
RAB37
CBLL1
PPP2R5E
MARCHF6
ZMYND8
HERPUD1
RAB8B
SIDT1
TXNRD1
PER1
SLC16A3
KLF6
TCP11L2
B4GALT1
CDC37L1
UGT2B15
NFATC2
F8
FUNDC2
NCOA7
PDE4D
C5
SEPTIN9
CREBL2
EFNA1
LGALS8
ALDH3B1
ULK1
HEXIM1
CYP2C18
ID3
DAPK2
FRMD3
PELO
ITGA1
CCL20
UGT1A5
MED14
SMC1B
RIBC2
MAGI3
SH3BP4
PSCA
BCL2L1
GDF15
ODC1
CNN3
ZBTB39
RETREG2
CNPPD1
HNF1A
PON2
NFIB
IL1R1
PRICKLE2
SHROOM2
DENND1A
ZNF148
SYT2
PLD1
LRP10
CASD1
KDR
PPP1CB
MARCHF10
GRB10
N4BP2
EDARADD
DKK1
NINJ1
LNPEP
WRN
PURG
DUSP1
ITGBL1
TBC1D17
AKT1S1
FGB
HPD
ARHGDIB
SYBU
TGIF1
PLEKHM3
AKR1C3
SH3RF1
UBALD1
MAML3
AMHR2
PRDM1
PALLD
TFAP4
LBH
LRMDA
SMARCA1
SZRD1
KLRK1
MMP20
ARRB2
ZBTB2
BCAS3
DOCK6
CCDC70
LAD1
MBNL2
PPFIBP2
CTSL
XRN1
PTPRH
SLC5A11
AKT2
JHY
IRF2BPL
PHF8
ITGB5
SYNPO
EXO1
FAM228B
PFN4
ENOX2
PI4K2A
CKB
LTBP4
TOX2
ELL2
PPDPF
CXCL2
ECHDC1
PACSIN3
ST3GAL5
ZWILCH
RPL4
ZFP36L2
L3HYPDH
JKAMP
MFSD6
FAM110B
ANXA1
RNF26
GPD2
SLK
SRI
ANXA2
ARMH2
HIF3A
ASNSD1
ASDURF
CYP2A7
TMCO3
DCUN1D2
JPT1
DNAJC12
BFSP1
RIF1
ING2
EPC2
CACNB3
TSBP1
YTHDC1
CYP4F3
ACBD7
SENP8
RHOBTB1
SDR16C5
OSBPL6
NEDD1
GATA6
CPD
BAG3
INPP4B
RASGEF1A
COA3
CNTD1
IAPP
ESYT1
NSD3
ELF2
ANKUB1
MTHFD2L
RCAN1
ZNF579
KLF3
LTA4H
ZFP36
SYNJ2
NXPH2
SELENBP1
PKM
PIM1
KLHL5
ST6GALNAC1
PLCB4
AGPS
PTPRM
INTS5
ZFHX3
ZFX
H1-6
H4C3
USP35
KCTD21
PLXNC1
TBX3
MCM7
AP4M1
EPB41L2
PHF19
SGK3
CEBPD
FBL
TIAM2
UHRF2
TLE1
RNF212B
AKR1C4
KCNJ15
CIB2
NADK
STAG2
HSD11B1
HAPLN3
NPY4R
DUSP10
GCNT3
SEMA4G
PTHLH
CYP2A6
TES
KLF7
ETV5
CDK12
HPGD
RAPGEF1
SLC13A2
LRP12
SLC39A10
MUC5B
FRAT2
C18orf63
CSRP1
ETV4
EPHX1
IGFBP1
BIRC7
NPY4R2
INF2
HYKK
KRT28
PRG4
C16orf70
ERRFI1
MANBA
MAZ
UBC
ITPKC
COQ8B
FAM222B
PSMG3
LFNG
WWC3
EMP1
NFE2L2
TCF4
KCTD3
EXOSC2
SPATA6L
PLPP6
PCNP
MRTFB
MGST1
CITED2
TNS2
RAPGEF3
HMG20B
ZBTB38
TJP3
NBL1
ADGRF4
CPOX
TMEM200C
PRKRIP1
PLA2G6
SPACA5
ZNF182
SPACA5B
ZNF362
PKDCC
DDIT4
FOXA2
AXL
HIVEP2
NCDN
KIAA0319L
SLC26A9
BTG1
HMCN1
S1PR4
ARHGAP42
NIBAN2
MESP2
GPD1L
TMTC2
MDM2
AFAP1
FOXP1
HTATSF1
BAZ2A
PVR
CFAP54
RICTOR
PLCE1
CALD1
HOXC9
CITED4
DHRS3
COMMD3-BMI1
COMMD3
BMI1
XPO7
MUC12
LACTBL1
TMEM141
KAT2A
DHX58
OTUD1
RGS8
ABHD4
MAFK
EFR3A
PAPPA
THSD7A
CHD1L
HNRNPF
TSPAN5
CAPN2
TXNIP
KCTD1
GIP
HYLS1
AKR1B10
NEDD4L
MAP4
TMEM175
GAK
DGKD
UGT1A9
EPS15
ZNF408
ARHGAP1
ZBTB25
ZBTB1
C11orf24
NPAS1
DSCAML1
NR2F2
SPART
DDR1
CD38
SRPK1
H1-10
MED25
FUZ
KIF3C
KIZ
COL7A1
IL24
UTRN
PHF3
RBM17
MUC20
WDHD1
SOCS4
DHX40
RCL1
PRR15L
IER3
ITPRIP
AGR2
RPS11
ACSL1
AHNAK2
TAF10
TRIM55
MT2A
MDM1
ING3
PJA2
TMCC1
CEBPB
PTGR1
AKR1C2
MAX
PIK3IP1
STK35
SLC48A1
B4GALT5
NRARP
RBMS2
PHLDA1
TNS3
CDC25C
FAM53C
CDC14B
ARID2
PKD1L1
CP
DYNLRB2
KRT4
FBXO46
CALCR
ZNF585A
USP54
CCNE1
TSPAN3
XIRP1
PDE11A
ANK3
ACACA
NDUFS6
MRPL36
SLC25A45
FRMD8
RBM41
NSRP1
COX7A2L
HAL
STARD10
ELK3
MTNR1A
ZBED1
DHRSX
SLC12A6
CSPP1
PLEKHA7
TIA1
PHLDB2
KLF5
C4orf51
MOK
PTPRA
TBX18
ASPA
SPATA22
MTHFD1L
RAB27B
FOS
GLI2
TEX261
NRG1
CDKL3
UBE2B
RASSF6
ST6GAL1
NPR2
ABCC2
ECH1
TFPI2
ABHD6
KDF1
DAGLB
AHCY
SMIM31
ZNF17
AASDH
OR3A2
SHLD2
GLUD1
CADM1
EMC8
COX4I1
DENND6B
MDFIC
TTC39C
TMEM9
BTBD8
SETSIP
CUL4B
APOH
PLIN1
YAE1
WSB2
PLA2G4E
CCL2
GALNT13
FOCAD
TMEM30B
SLC35F3
MEIOB
ZNF250
PMAIP1
BPNT1
IARS2
SETD7
PFKP
SERINC3
WDR74
TRNP1
PON1
LMNA
ELF1
APOD
ATP6V0E1
VEZF1
KIFC3
LOC388282
PIWIL2
ZSWIM6
SPATA7
SSBP2
FBXL7
FARP2
ZNF655
FAM53B
ADGRG6
EFNA5
SH3KBP1
ZBTB7B
SUCLG1
TMEM30A
ARL14
RAI14
AHCYL2
CYP2R1
KDM3A
HM13
NOP14
GRK4
ZC3H14
HTR3B
MCL1
ST6GALNAC4
RHBDD1
IRS1
FOXB1
IKBIP
APAF1
FMR1
PRPH2
NCF2
CBX2
MCU
SPIN4
GTF3C2
LRRFIP1
VPS54
TGFBR3
ID2
ANGPTL5
CEP126
PSPH
CCT6A
PHF12
P4HA3
CBX4
GJA3
METTL24
EFCAB2
CCNY
ZNF341
C5orf24
XKR9
LACTB2
ANP32A
ARHGEF12
ZNF383
IBTK
PCYT1B
ANKRD39
LMO7
KRAS
H2BC11
H2AC11
RHNO1
FOXM1
MKLN1
CNOT6
MMACHC
CCDC163
C1orf100
NNMT
FDFT1
ACLY
ASCC2
F2RL1
PPP1R14D
PIF1
GOLT1A
SLC40A1
ASPH
TGM4
TMEM167B
ZER1
HNMT
DNAJC25-GNG10
DNAJC25
FAM222A
ABCA5
SLC20A2
TTC34
PAH
LIFR
IQSEC1
EIF2AK1
CTDSPL
DHRS4L1
CPN1
ZHX3
RP1L1
DENND4A
AFP
GNA12
VPS37C
WDR46
PFDN6
PEX5
PPP1R12B
ATP1A1
REEP4
SIK3
ATE1
EPB41L4B
FIS1
NUDT2
KIF24
KANSL3
FER1L5
CTBP2
GRB7
TMCO4
MSI2
BPIFB1
STAT1
HHIPL2
GJA1
MARCHF8
WDR45
CAST
MOV10L1
CBY3
PLEKHA5
SH3D19
DENND5B
IFNLR1
PRPS1
SLC35C2
BRD2
TELO2
PTX4
ARHGAP24
KDM6A
ZNF233
ARHGAP11A-SCG5
ARHGAP11A
CLIP1
SMC6
GEN1
HMGB2
MUSK
IL17RE
ZDHHC8
IL34
HROB
EIF4EBP2
RCC2
CREB3L2
GUCA2A
NDUFA6
RIPOR1
TLE4
ESRP2
STRIP1
DHX8
TTC33
CEACAM18
PDZK1
GUCA1B
RRP12
TNPO1
CATSPERE
MMGT1
PSMD3
POC1B-GALNT4
SPATS2L
REL
GPRIN3
EPC1
TIMM13
TMEM247
SLC7A5
ABLIM1
CLUAP1
AP5S1
C16orf90
TPM1
NUB1
TM4SF1
GGT1
MYO10
SCRN1
MTFP1
SLC29A3
ADM
SYNDIG1
ART5
ART1
RTN2
ATF2
TRPV4
TFB2M
CNST
PRDM11
DHTKD1
ZNF585B
PIK3R3
P3R3URF-PIK3R3
P3R3URF
TSPAN1
SLC39A1
CREB3L4
SOX4
NUDT18
NUMB
MB
FAM174B
GFOD1
NCMAP
INTS6
DGAT1
IKBKG
RNF122
PDK4
CTIF
CARD6
DDI2
AMD1
TUBA1B
GGT2
BAAT
APP
TRADD
FBXL8
HSF4
FHL1
NT5C3A
MINPP1
CDCA4
SLC19A3
DAAM1
PDE8B
FRS2
VNN3
DCBLD2
IFT74
TMEM179B
TMEM223
C2orf72
SOS1
TRAPPC12
EIPR1
HMGCS2
SLC9A3R2
DCTN6
ATRX
COA6
G2E3
C1QTNF1
PIK3CA
C1QTNF6
INAVA
GNGT1
DEFB126
NDUFV2
LAMTOR1
SHOX2
RSRC1
BCL2A1
CDC23
CIDEC
C21orf58
PCNT
HDAC7
C14orf28
SPAG8
HINT2
SORT1
CCDC200
C6orf132
CRBN
MID1
TSC22D4
NYAP1
LEO1
NQO2
CCSER2
TGFBR1
TC2N
ZNFX1
MYPN
SPATA9
RHOBTB3
PPP1R13L
POLR1G
ALOXE3
HES7
SIM1
DDX49
COPE
TKT
SMAD7
LMCD1
STK33
SPPL2A
NFE2L1
SMPD1
WHRN
SH2D4A
HAS1
ATP1B1
PMEPA1
CTDSP1
PDE6A
APOL2
SOX2
CDKL4
SMG7
NEK6
PTPRJ
SP110
MIF4GD
SPDEF
GNRH2
MRPS26
ASB8
NPW
BST1
SMPD3
PPT2
PRRT1
C1orf105
SLC16A4
ZNF846
SLC25A51
TYW3
CRYZ
R3HDM4
ST8SIA1
CADM2
MYO1H
METRN
JCAD
ANKRD36B
TK1
CYB5A
NDUFAF6
CCNE2
DHRS7B
GSTP1
CCDC91
OSGIN2
CNTNAP3B
PAX9
LRP5
SLITRK6
AKT3
QSOX1
LARP4
RDH11
RDH12
GNAL
POLQ
QPCT
SLFN12L
APC2
ELFN2
FOXN4
ARIH2
ARID5B
ASXL2
MAP3K14
SLC16A14
TYW1
SBDS
PSD3
MANSC1
PRKAG2
JUNB
GGTLC1
LNX1
ENKUR
TALDO1
VPS4A
B3GALT5
RNF141
KRTAP4-8
RNF144A
UPK1B
C7orf65
HEPACAM2
VPS50
C4orf36
DUSP4
TOLLIP
SNX9
AGFG1
TSKU
ART4
IFI35
JAK1
FOXD3
NOL4L
WASF2
ATF7IP
LRRC36
RUFY3
AKR1D1
DAB2IP
ZNF575
MYOF
SFRP2
COL10A1
IL13RA1
TMEM232
MALT1
C1orf226
GLUL
TEDDM1
CHPF2
ABCF2
UEVLD
TTI2
PPP6R1
SVIL
CEACAM6
MTUS1
RPS27L
CNOT2
VIT
NFIX
ING4
PF4
HEXIM2
NAB2
DPP9
TUBB4A
LITAF
BCAR1
BACH2
AJUBA
SLC2A5
TDP2
ACOT13
NFIA
PDCL
UBE3C
MBTPS1
ITGB1
CMC2
RASGRP3
PLLP
AP2B1
DEK
NINJ2
CGNL1
KRT8
GPR19
SNX10
MYL12A
TERF2IP
KARS1
OR5C1
ST6GAL2
BEX3
ANXA8
ZNF688
SMCHD1
ZSWIM8
CHCHD1
TAS2R5
MBNL1
CLCF1
CPNE5
DCAF8
ATP9A
RSBN1L
NCCRP1
ASAH1
SPTLC1
YIPF3
POLR1C
CTNNAL1
RAD21
ABHD12
SPIC
RIN2
PIK3C2A
CNNM1
RALA
TM4SF4
ZKSCAN1
YAF2
TSEN34
MBOAT7
SYNGR3
NPB
HRCT1
CNKSR3
SPAAR
TAX1BP1
L2HGDH
DMAC2L
TRIM23
TRAPPC13
SHLD3
SMIM2
PLCXD2
EEF2K
XDH
GNAT3
ZNF487
ZNF223
CEACAM3
TEKT1
NDFIP2
TANC2
PHYHD1
AXDND1
SNAI2
NR2F1
NT5E
G3BP2
DPYSL3
RCC1
PBX3
TPBG
MAP4K4
COPG1
GPC6
TRIML2
TACC1
SERTAD4
MAP3K4
PTPN6
C12orf57
ZNF517
RPL8
SLC1A7
SOGA3
TBC1D16
CCDC40
PACSIN2
CD14
HMGB1
TRPC6
TICAM2
EPRS1
DLX1
EPHB3
BAIAP3
ETV7
KATNB1
PCP2
XAB2
PHC2
MFGE8
CLPX
MYH9
NGEF
RMI2
RDX
ASXL1
PDCD4
ASCC3
NFYC
SLC38A2
KCNV2
HSP90AA1
WDR20
PHTF2
TIPARP
HMGCR
TMEM156
RALBP1
SMARCD1
NRP1
HR
GPATCH1
HIPK1
PDE4B
TMEM123
MAPRE2
GSN
NBN
SHANK2
C11orf91
TOR2A
KCNJ11
C16orf89
ETFBKMT
H2BC15
H2AC15
CTTN
DLC1
PLAAT2
CLYBL
GIPR
CFD
SPN
DNAJA2
PRKACB
TAF1D
C11orf54
SPEN
CD55
HES1
SERPINA6
CABYR
MSANTD3
ABTB1
CFAP20
AKR1B15
CEP135
CHIC2
SPAG1
TMEM92
RRM2
BORCS6
TSPAN33
NKIRAS1
NR1D2
IL6ST
MAP2K3
BCL2L13
MCM6
SIPA1L1
CFAP126
YPEL2
OGA
SCRN3
CIR1
CFLAR
SPRED2
ROCK2
PTPN3
UGT1A6
IL17B
TPM4
C12orf65
PGRMC2
TMEM140
ACBD5
MZT2A
GABARAPL1
CCDC57
RELA
DTD2
FAM98C
NPTN
ARMC7
STPG4
TGFB2
RABGGTB
C1orf194
ID1
TMEM88
ADAMTS12
ARHGAP12
MRE11
ANKRD49
DENND2B
DLGAP5
SKA2
PRR11
FAM83E
SPHK2
RPL18
ANKDD1B
CHMP5
BAG1
PPP4R3B
PRAG1
KCNAB3
CNTROB
VPS53
CD36
ZBTB10
ZC3H12C
ALG10
CEBPG
TP53INP2
ZBTB5
ZMYND11
MUC1
HSD17B11
TAOK3
DHX32
S100A13
CHTOP
DPAGT1
C2CD2L
CFAP43
PLSCR2
MFSD4B
CLDN2
CNNM3
REEP5
SMPDL3A
CDSN
TTLL2
TPM3
MEF2D
MRTFA
FTH1
CLEC12A
CBWD5
CBWD3
CBWD6
CFAP157
TMEM107
PRKG2
CENPC
G6PD
INKA2
SYNE3
GARRE1
HEXB
NBR1
JMJD1C
BBS10
REEP3
SLC26A2
IL12A
COG3
TTC32
SAMD9L
ARHGEF28
AMN1
IFNGR1
FBXL4
PLAC8
PFKL
RHOC
DNAJB12
DMXL1
HNF1B
SNX16
IMP3
PPP1R2
LPXN
ZFP91
GGNBP2
OR2T35
AMMECR1L
AADAC
TTC28
C11orf86
H2BC21
H2AC21
H2AC20
GAB2
COL1A1
ZFAND5
ARHGAP21
E4F1
PHLPP1
TRIP12
WNK1
MSH5
CLIC1
SHLD1
ALDH3A2
VPS4B
AHCYL1
SPATA20
RPS18
VPS52
FBXL17
DNAJB4
MAPRE3
SNTB2
ZNF532
DCDC1
KRTAP3-1
GLRX2
USP2
TFPI
BBC3
GLRX
PRR3
GNL1
GTF2A1
CUEDC1
ATAD2
GFRA1
ZDHHC9
ZNF860
OSBPL10
PREX1
OCLN
LPP
CRCT1
RUSC2
HSD17B6
ACOT6
USP49
RTN4
TMEM52B
OLR1
ASB5
ZGRF1
LARP7
CLPB
MTRNR2L8
HSPB1
FLVCR1
DDX3X
ATG101
BCL6
GSPT1
KRT86
CCN2
ALDH1A1
ANO5
CDON
BRD8
KIF20A
MYO1E
C1QTNF9
TFF3
KLF4
FDX2
NEO1
RNF208
CLU
XKRY2
XKRY
SNRPE
DYNLL2
LPIN1
ANKRD36C
KLHL41
BMP6
TTC21B
TRIP10
CBX8
PLCD3
ACBD4
RHBDF2
UBL7
SPTBN1
PGAP4
HNF4G
C19orf33
SFXN3
PDZD7
SPAST
MRPS14
ZNF770
ANXA8L1
ANKRD40
BZW1
DAGLA
COQ5
DSTN
MTSS2
RPL23A
RAB34
CHAD
ZNF251
FOXP2
TLCD4
TEX14
PPIH
RAD51C
CSGALNACT2
COBLL1
UHRF1
TBX6
YPEL3
SUMF1
ARHGEF6
ARRDC3
HSPA1B
COL5A2
SMYD3
B3GNT3
ITPR3
FOSL2
CHRNA1
RPS16
INSR
CTDSPL2
TMEM98
ASB9
PRSS41
NDRG1
LIMS1
LMAN2L
SLC35F2
TOM1L1
OR10AD1
TRIM25
RAET1E
CCDC68
POLR2E
RBM20
ADRA1B
PXYLP1
IFT46
GSTK1
ZNF195
LEP
SETD5
UXS1
UGCG
RNF24
ZNHIT6
PLIN3
CDCA7L
MRPS35
ATP6V1G2
NFKBIL1
BCL3
PCGF5
TMEM190
IL11
COMMD7
C11orf80
ACTL6B
B3GNTL1
SCRT2
HPS6
HSPA1A
HSPA1L
ABHD2
SLC34A1
C1S
GLO1
ARHGAP27
ERLEC1
ASB3
TUBB6
DDX58
ZNF511
TUBGCP2
RFPL1
NEK8
TLCD1
RMDN2
AGO4
POLR3E
OR2A42
OR2A1
GPR37
SEMA3C
LRP5L
DHRS4L2
SLFN12
MAP2K4
TTLL6
BAIAP2
SATB2
TNKS1BP1
DEPDC1B
ANGPT1
REP15
ATF3
TRAF4
TAF15
C15orf61
MAP9
CALR3
C19orf44
ZNF484
ZNF277
PTPRR
C17orf58
PRKCD
TCF7L2
RBM12B
RTL8C
TIGD2
ADRB1
MLEC
PTGS1
CTDP1
TMEM59
DGLUCY
RPS6KA5
TBCB
POLR2I
OVOL3
RASL11A
LOC100509620
IL17F
SLC7A2
OTOF
FAM166C
UBE2E1
TECTA
WNT4
CPEB3
MARCHF5
AKAP10
SRP54
PNKD
HELZ
AAMP
GAPDH
IBA57
EXPH5
DTNA
NMT2
GUCD1
LRPPRC
SLC29A4
FLNB
FAM131C
MTCL1
TTC14
UHRF1BP1
KCNN4
PRICKLE1
F7
PIGK
DDA1
ATOH8
PHYH
SERPINB1
OR2T2
MTURN
IGSF23
PMF1-BGLAP
PMF1
TMEM87A
GANC
CCDC125
CHD2
RPL18A
AGAP3
CTTNBP2NL
UCN3
SLC51B
ZBTB20
IGF1R
TMEM150B
SLC35D1
RBM22
RHPN2
DHRS4
MPRIP
ZC3H6
ZNF395
ZNF614
PDCD6
C10orf143
RNF44
NUPR1
CDHR2
ABT1
SMAD2
EIF2AK3
ST3GAL6
NAA38
PPP1CC
CYB5D1
GXYLT1
TMEM37
CXXC5
PARS2
DEF8
SNRNP35
FAM170B
DIP2B
WDSUB1
RSPO3
RB1CC1
CLK4
SRF
CRADD
CLNS1A
F11R
USP3
NUAK2
MYO18A
NT5M
VAMP5
CDIPT
ANKRD36
HLX
PITPNM1
UBE2G1
FZD3
FBXO16
ATG2A
SSBP3
CFDP1
ESAM
SPTBN4
BLVRB
H2AX
H1-4
H2BC5
SMG1
PLS3
CHI3L2
SMG9
RIN3
IRX5
CRNDE
INSIG2
DDX19B
METTL27
SIN3A
GCFC2
KEAP1
MEF2A
ZNF367
TFF1
ZDHHC17
ZNF181
FKBP3
FANCM
JAK2
FAR1
FOXD1
P2RY4
OR6C3
ZNF3
SLC17A2
CRY2
PLCXD3
RND3
VTN
SARM1
VOPP1
DLG2
CCN1
AMBRA1
TMEM126B
SLC44A1
S100A16
RBP4
CRLF2
TNIP1
SHF
OTULIN
TNK2
BASP1
MAMDC2
LIMS2
SLC38A10
SIX1
IGFBP3
DMXL2
CASP10
CPLX2
PLCXD1
UMAD1
CALM2
ZNF516
RNF111
PLSCR1
BCL11B
DIPK1B
MCM5
TFDP2
KDM2B
MICU1
[truncated: 1,906 more rows]

## Sheet: TSPYL1&FOXA1 targets
DDB2
SLC26A2
F7
JAG1
RPGR
IKBKG
PLEC
TP53
SERPINE1
RFX2
ALDH3A1
BLVRB
IGF1R
RPL18A
RPL19
RPL23A
REEP3
MTUS1
LEKR1
ENAH
RPS5
B3GNTL1
LACTB2
TCTEX1D4
TRNP1
TMCO3
RPS11
SP3
RCCD1
MYADM
S100A13
RARA
MINK1
TSPAN4
ZNF181
ALDH3A2
PAIP2
PHF12
RRM2
FAM102A
ARL4A
PHYH
YIF1B
GPX4
SLC12A6
ZNF706
CUL4B
GPR108
ARHGEF28
TNRC18
HNRNPF
TMEM43
AKT1S1
ATG101
HILPDA
SYBU
NUDT7
ZNF250
NAA16
FOSB
SLC25A19
POLG
VPS53
USP8
CYP24A1
CRYZ
APOLD1
SPAG9
AHCYL2
PITPNM1
NEMP1
HMGCR
TMEM106B
NDRG1
DRAP1
PIP5K1A
ANP32E
SMC6
MGRN1
DKC1
COQ8B
C17orf49
DAGLB
SEC14L1
RPUSD4
ATP6V1G2
MTHFD2L
SKIL
PLS1
NR1D2
RAI14
TCP11L1
CD8A
FCHO2
PTGR1
SRP54
GLI1
NPTN
KIZ
WDR81
PPP6R3
ANKRD36
SUMF1
CEP120
WDR13
SCO2
ZNHIT6
NEO1
DMXL2
SH2D4A
WNK1
RPH3AL
MTRNR2L1
MTRNR2L2
MTRNR2L8
IL6ST
BCL2L1
TRIQK
NFKBIB
KANSL1
APTX
CAMTA1
POU2F1
YY1AP1
RNF145
BRD2
PDCD4
NCOA7
PDK2
FAM161A
SHC1
ZHX1
AP5S1
CACNB3
HSP90AA1
RNF41
AKT2
ALDOA
CLCN3
PTBP3
FRMD3
SP1
CREB3L2
ZNF444
SLC39A1
KRT8
PRRT2
DNAAF3
POLD4
ARRB2
COPS4
MEPCE
CCDC103
BCAR3
TXNRD1
PEMT
MCM3
LUC7L2
ARHGAP12
UCHL3
VPS72
MOK
ITPRIP
MAZ
SLC25A45
MDM2
ANAPC15
NR6A1
LIN52
AXL
C9orf43
HACL1
RFX3
ANG
EXOC7
ESRRA
CCNY
FARP2
SLC43A2
PHF23
PDXDC1
TAF1D
DDX54
DTL
PCNT
ATF7IP
RCL1
NTMT1
PTTG1IP
CLTC
NMT1
RXRB
LIMCH1
PHF3
GART
SYT1
GNA12
PPP1R13L
SIN3B
TSSC4
RPRD2
LOC101927572
UBE2B
IBTK
EYA4
TJP1
CADM1
CNOT8
TMEM87A
CAPNS1
MYL12A
LRRC37A3
MLEC
ZBTB26
KRBA2
INO80C
ERF
NFE2L2
ZBTB45
THAP9
STK32C
GTF3C2
EFR3B
CEP68
ASB8
RACGAP1
PCNP
QRICH1
BNIP2
EZH1
RPS16
PIK3C2A
CNPPD1
RNF24
RTN4
AHCY
RPS6KA5
TMEM167B
PNISR
PURG
ST3GAL6
SEMA4B
PANK2
STX7
SNRPE
CTBP2
CALM3
NAA38
RIC8B
NFE2L1
SMARCC2
NAB2
PTMS
TPM1
SLC44A1
TMEM230
RAD51AP1
DPYSL2
EEF1A1
FOXO3
GPR39
HSPB1
INPP4A
EIF3E
ALCAM
ARF6
KLF5
CEBPG
CENPA
DUSP6
FTH1
GAPDH
CXCL2
GSPT1
ITGB5
KCNN4
LRP1
MSH5
PSMD3
RPN2
STIL
SRI
STAT6
TMBIM6
TFAP4
UCP2
UQCRC2
WEE1
ZNF174
LTBP4
VAPA
CCDC148
CBX4
MAP3K14
CDKN1B
OSGIN2
DVL2
ELF3
EPHB3
ETV5
HOXB7
NDUFS6
CCT6A
SULT2B1
TBX6
TGFBR1
STK17A
VPS4B
SEC24C
ACTN4
KRAS
BCL3
BMI1
FOSL2
GRK5
SMC3
SOS1
KLF10
CTDSP2
LPCAT3
SMAD2
SMAD7
MEF2D
MTF1
GPR19
NNMT
CDK16
POLR2I
TAF10
CFDP1
RABAC1
PSMC4
ELL
IGF2BP3
PMVK
AHCYL1
STARD10
NUDT3
SCML1
RALBP1
UQCR11
WWP1
HNRNPUL1
ZNF81
PICALM
DUSP10
GABARAP
BRD3
DGAT1
HNRNPA1
RHBDD3
TSPAN15
SLC17A5
WBP1
CLCF1
SERTAD3
MYOF
ZNF770
CCDC59
AP2A1
ZNHIT2
PES1
S100A6
PHF14
KIAA0100
ISCU
RUSC2
PJA2
ZBTB40
ZBTB5
RNF44
SPEN
XPO7
SMG1
ATG2A
CIC
MPRIP
KANK1
USP22
NEDD4L
ASXL1
ZFYVE26
SIN3A
TIPARP
CSAD
UTP18
HELQ
MRPS23
COPG1
ANAPC5
CTDSPL2
TRMO
TBX3
ACOT13
MKNK2
TRIM44
BORCS6
CNNM3
KCTD9
MTMR10
NSD3
LAMTOR1
PIH1D1
POLR1A
ASF1B
MIS18BP1
ZGRF1
HR
KDM3A
ERRFI1
GPATCH11
SMG9
ARHGEF3
EXOSC5
CMC2
COQ8A
CBX8
ZBTB4
ZSWIM6
NR2F2
ZNFX1
NDUFV2
PPA1
IFT20
ALOXE3
NR1D1
FOXA2
TEAD1
TIA1
C11orf24
CNST
TNS3
PER2
BROX
PLEKHG2
RFX7
FUNDC2
MRPL34
METRN
DDA1
NABP2
SLC25A23
IRF2BPL
FBXO31
HPS6
FBXO17
NAA25
KLHL18
ZNF703
ANKRD36B
TRIB1
INTS5
MED25
ADPGK
NUF2
COG3
GRWD1
FZD8
SH3KBP1
FAR1
PDCD2L
MRPL36
HINT2
KMT5C
PHF5A
SPPL2A
PPP1R15B
EEF1D
AJUBA
FOXQ1
CDC14A
MRPS12
SSH2
TNKS1BP1
ADGRF3
CCDC97
TADA1
CCND1
BCCIP
ATRAID
EGLN2
ACBD4
ITGB1
ZNF384
OTULIN
ZNF251
AHNAK2
TLCD1
SMARCD1
STAT3
AKAP12
COQ10A
L3HYPDH
TEX261
FLCN
MAX
CTU1
YWHAZ
KIF24
CYB5A
RMI2
BMT2
ARID2
ZNF367
SYVN1
ABCA5
NFATC3
PDE8A
ZNF775
FAM98C
WBP11
SIX5
DLX1
NEK8
SLC51B
ID1
IKBIP
CISD2
UBE2D3
BPTF
CPEB2
AP4M1
RNF19A
ARHGEF1
UNC13D
TMEM179B
WDHD1
TRIM7
RBM12B
STMN1
PPP1CB
SKIDA1
WDR25
CCDC107
SSBP1
TK1
GTPBP6
DCAF11
NDUFAF5
FUZ
PDHB
DDX49
SLC3A2
TRAF2
WSB1
UNK
C15orf61
RNASEK
USP3
ZFX
MKKS
RPL18
MACROD2
RAB13
IBA57
SBNO1
UPP1
SDR39U1
ATE1
DDX3X
TIMM9
SLTM
STX5
DMTF1
IDE
LOC100996842
CRLS1
MTFP1
ETFB
IGFBP3
HES1
ZBTB7B
DUSP1
EFNA5
RIN2
IRF2BP2
WDR74
UBALD1
AKR1B15
PER1
NR4A2
CHD3
TTLL6
NFIB
EFNA4
SPTBN4
